# Supplementary material for: A Whole-Body Physiologically Based Pharmacokinetic Model Characterizing Interplay of OCTs and MATEs in Intestine, Liver and Kidney to Predict Drug-Drug Interactions of Metformin with Perpetrators
Source: Pharmaceutics. 2021 May 11;13(5):698. doi: 10.3390/pharmaceutics13050698 (PMC8151202; doi:10.3390/pharmaceutics13050698)
Supplement: Supplementary file 1 [file pharmaceutics-13-00698-s001.zip]

Archive with 1 entries (1 files):
- pharmaceutics-1198134-supplement-final.pdf
